# Supplementary material for: Quantitative Variables Derived from the Electroencephalographic Signal to Assess Depth of Anaesthesia in Animals: A Narrative Review
Source: Animals (Basel). 2025 Aug 5;15(15):2285. doi: 10.3390/ani15152285 (PMC12345460; doi:10.3390/ani15152285)
Supplement: Supplementary file 1 [file animals-15-02285-s001.zip]

Archive with 2 entries (2 files):
- Table S1_S2_S3.pdf
- Table S4.pdf
